# Supplementary material for: A systematic review and meta-analysis on the association between ambient air pollution and pulmonary tuberculosis
Source: Sci Rep. 2022 Jul 4;12:11282. doi: 10.1038/s41598-022-15443-9 (PMC9253106; doi:10.1038/s41598-022-15443-9)
Supplement: Supplementary file 3 — Supplementary Information 3. [file 41598_2022_15443_MOESM3_ESM.xlsx]

## Sheet: analysis
author	year	region	country	city/county/Area	design	start	end	duration	subjects	tb cases	new tb cases	mdr-tb	males	females	age mean	age sd	annual tb incidence per 100000	pm2.5 median conc/year	pm2.5 iqr	pm2.5 mean conc/year	pm2.5 sd	pm10 median conc/year	pm10 iqr	pm10 mean conc/year	pm10 sd	co median conc/year	co iqr	co mean conc/year	co sd	no2 median conc/year	no2 iqr	no2 mean conc/year	no2 sd	so2 median conc/year	so2 iqr	so2 mean conc/year	so2 sd	o3 median conc/year	o3 iqr	o3 mean conc/year	o3 sd	inc_pm2.5 RR	inc_pm2.5 RR 95% lci	inc_pm2.5 95% RR uci	inc_pm2.5 OR	inc_pm2.5 OR 95% lci	inc_pm2.5 OR 95% uci	inc_pm2.5 % change in outcome	inc_pm10 RR
Jassal	2013	North America	USA	Los Angeles	retrospective cohort	2007	2008	2		111								15.53	13.75 - 16.86	15.55	1.46																	111	108 - 115	114	17				25.3	3.38	29.1
Hwang	2014	Asia	South Korea	Seoul	retrospective cohort	2002	2006	5		41185	35595		24952	16233	43.3		39.45					62.8	4.1	63.5	3	0.0777	0.0443	0.0774	0.0038	34.8	2.5	34.4	1.7	6.1	0.3	6.1	0.3	15.8	0.8	16	0.6								0.991
Smith	2014	North America	US	North Carolina	ecological	1993	2007	15		5319			3649	1670			4.41																									1.27	1	1.62					1.22
Alvaro-Meca	2016	Europe	Spain	not reported	retrospective cross-over	1997	2012	16		45427			4577	1135	37.96
Chen	2016	Asia	Taiwan	New Taipei City	retrospective case-control	2010	2012	3		245			175	70	59	21								48.7	7			0.6	0.1			21.6	3.2			3.2	0.8			25.7	1.8
Lai	2016	Asia	Taiwan	New Taipei City	prospective cohort	2005	2012	6.7	106678		418		37401	69277	50.85	42.66 - 59.27	61	27.79	25.09 - 30.27	27.51	3.4	47.34	45.55 - 51.74	47.83	5.59	0.61	0.49 - 0.7	0.6	0.14	22.13	17.41 - 24.70	21.14	4.9					26.83	25.22 - 28.65	27.18	3.08	1.39	0.95	2.03					0.95
Peng	2016	Asia	China	Shanghai City	prospective cohort	2003	2013	6.7		4444			3290	1154				53.53	52.22 - 54.28	53.53	2.06																	25.22	24.95 - 25.47
Smith	2016	North America	US	Northern California	nested case-control	1996	2010	15	6913	2309			1144	1165				9.627				20.607				0.766				14.4				1.2				31.5							1.13	0.9	1.41
You	2016	Asia	China	Beijing	ecological	2012	2014	3		1605										91.17	6.1
You	2016	Asia	China	Hong-Kong	ecological	2012	2015	4		1594										28.01	2.34
Liu	2018	Asia	China	Jinan	retrospective cohort	2011	2015	5			9344		6230	3114	45.6	19.7		86	60 - 122	100	60					1.072	0.841 - 1.430	1.222	0.595	25.68	19.52 - 33.38	27.73	11.3	21.41	14.77 - 35.81	28.42	20.67	43.31	24.12 - 69.40	48.23	28.06	1.02	0.968	1.074
Zhu	2018	Asia	China	Chengdu	retrospective cohort	2010	2015	6			36108		24149	11959			44.15					104	70 - 150	120.67	73.48					26.33	21.17 - 33.04	27.87	9.56	8.53	5.94 - 12.99	10.16	6.02												1.03
Joob	2019	Asia	Thailand	Bangkok	cross-sectional	2019	2019	1		0	0						0																									1
Li	2019	Asia	China	Lianyungang	time-series	2014	2017	4		7281			5420	1862			34.4	45.86	34.57 - 64.14	52.3		85.43	62.86 - 116.14	92.54						15.41	11.96 - 19.81	16.35		8.12	5.80 - 11.39	9.17						1.12	1.03	1.22					1.11
Liu	2021	Asia	China	Shandong province	time-series	2013	2017	5		86615	83555						48.5																															3.04
Sohn	2019	Asia	South Korea	Seoul	ecological	2009	2012	4									129.6							47.73	5.3			0.556	0.028			32.93	2.08			5.18	0.15			20.28	1.19
Wang	2019	Asia	China	Shanghai	time-series	2013	2017	5												49.95	18.85			67.44	22.38			0.698	0.14			23.51	6.74			6.27	3.04			51.63	14.32	1.08	1.05	1.1				8	1.04
Xiong	2021	Asia	China	Shanghai	time-series	2014	2019	6			1746		1076	670			0.003			42.77	28.58							0.707	0.167			23.74	10.5			4.5	3.02			35.084	14.904	3.101	1.096	8.777
Yao	2019	Asia	China	Jinan	retrospective cohort	2014	2015	2		752		141	504	248	43.7	19		86		96	31	154		173	46	1.072		1.246	0.358			20.68	5.17			25.85	13.66	45.3		59.08	24.13				1.014	1.001	1.027
Carrasco-Escobar	2020	South America	Peru	Lima	retrospective cohort	2015	2017	3			28381									27.85																						1.318	1.166	1.504
Huang	2020	Asia	China	Hubei	Time-series analysis	2015	2016	2			12648						1300			58.94	35.41			89.34	42.16			0.001				19.995				5.702				54.7		1.2	1.02	1.41					0.98
Kim	2020	Asia	Korea	Seoul, Busan, Daegu, Incheon, Gwangju, Daejeon, and Ulsan	time-series cross-sectional	2010	2016	7		120280														51																									1.2
Liu	2020	Asia	China	Hubei province	time-series	2006	2015	9					123	59			91.83					93.5	24	90.7	20					11.86	8.252	12.996	6.24	10.75	7.043	11.27	5.67												1.002
Wang	2020	Asia	China	Shijiazhuang		2014	2018	5		21205			14261	6944	44	20	76.7			92.5	75.1			162.45	106.25			1.22	1.01			26.36	13.229			16.008	14259			44.054	27.7								1.00466
Yang	2020	Asia	China	Wulumuqi		2013	2017	5		10238							76.7																															0.09
[truncated: 123 more columns]
